# Supplementary material for: Moderate Salinity Stress Affects Rice Quality by Influencing Expression of Amylose- and Protein-Content-Associated Genes
Source: Int J Mol Sci. 2024 Apr 5;25(7):4042. doi: 10.3390/ijms25074042 (PMC11012469; doi:10.3390/ijms25074042)
Supplement: Supplementary file 1 [file ijms-25-04042-s001.zip › Table S2.xlsx]

## Sheet: Chalk5
control	sample	target1	Ct(CP)	target2	Ct(CP)	control	sample	target1	Ct(CP)	target2	Ct(CP)	control	sample	target1	Ct(CP)	target2	Ct(CP)
	SD19-0d	eEF-1α	22.23	Chalk5	32.93		YF47-0d	eEF-1α	21.32	Chalk5	32.78		Kos-0d	eEF-1α	20.2666	Chalk5	32.569
	SD19-0d	eEF-1α	22.26	Chalk5	32.71		YF47-0d	eEF-1α	21.35	Chalk5	32.93		Kos-0d	eEF-1α	20.4368	Chalk5	32.7692
	SD19-0d	eEF-1α	22.28	Chalk5	32.45		YF47-0d	eEF-1α	21.48	Chalk5	32.95		Kos-0d	eEF-1α	20.3879	Chalk5	31.9202
	SD19-5d	eEF-1α	21.43	Chalk5	21.14		YF47-5d	eEF-1α	20.14	Chalk5	18.03		Kos-5d	eEF-1α	19.8665	Chalk5	18.1498
	SD19-5d	eEF-1α	21.7	Chalk5	21.08		YF47-5d	eEF-1α	20.44	Chalk5	18.18		Kos-5d	eEF-1α	19.9803	Chalk5	18.4993
	SD19-5d	eEF-1α	21.58	Chalk5	21.06		YF47-5d	eEF-1α	20.1	Chalk5	18.17		Kos-5d	eEF-1α	20.384	Chalk5	17.8571
	SD19-10d	eEF-1α	21.7	Chalk5	21.37		YF47-10d	eEF-1α	21.54	Chalk5	19.34		Kos-10d	eEF-1α	21.4863	Chalk5	18.7535
	SD19-10d	eEF-1α	21.59	Chalk5	21.45		YF47-10d	eEF-1α	21.51	Chalk5	19.29		Kos-10d	eEF-1α	21.3714	Chalk5	18.7909
	SD19-10d	eEF-1α	21.61	Chalk5	21.29		YF47-10d	eEF-1α	21.36	Chalk5	19.35		Kos-10d	eEF-1α	21.6372	Chalk5	18.7372
	SD19-15d	eEF-1α	23.69	Chalk5	24.13		YF47-15d	eEF-1α	22.24	Chalk5	21.35		Kos-15d	eEF-1α	22.5321	Chalk5	21.9313
	SD19-15d	eEF-1α	23.61	Chalk5	24.12		YF47-15d	eEF-1α	22.22	Chalk5	21.33		Kos-15d	eEF-1α	22.1521	Chalk5	21.6223
	SD19-15d	eEF-1α	23.67	Chalk5	24.11		YF47-15d	eEF-1α	22.6	Chalk5	21.34		Kos-15d	eEF-1α	22.4347	Chalk5	21.7395
	SD19-20d	eEF-1α	25.07	Chalk5	28.7		YF47-20d	eEF-1α	22.5	Chalk5	23.51		Kos-20d	eEF-1α	22.9059	Chalk5	25.6349
	SD19-20d	eEF-1α	25.04	Chalk5	28.97		YF47-20d	eEF-1α	22.52	Chalk5	23.72		Kos-20d	eEF-1α	23.0532	Chalk5	25.4624
	SD19-20d	eEF-1α	24.96	Chalk5	28.7		YF47-20d	eEF-1α	22.91	Chalk5	23.77		Kos-20d	eEF-1α	22.4866	Chalk5	26.2474
salinity						salinity						salinity
	SD19-0d	eEF-1α	20.99	Chalk5	31.15		YF47-0d	eEF-1α	19.75	Chalk5	31.33		Kos-0d	eEF-1α	20.3364	Chalk5	29.5773
	SD19-0d	eEF-1α	21	Chalk5	31.46		YF47-0d	eEF-1α	19.89	Chalk5	31.29		Kos-0d	eEF-1α	20.2123	Chalk5	29.7549
	SD19-0d	eEF-1α	21.08	Chalk5	31.24		YF47-0d	eEF-1α	19.79	Chalk5	31.84		Kos-0d	eEF-1α	20.6537	Chalk5	29.6514
	SD19-5d	eEF-1α	21.08	Chalk5	20.2		YF47-5d	eEF-1α	20.33	Chalk5	17.55		Kos-5d	eEF-1α	20.0717	Chalk5	17.5486
	SD19-5d	eEF-1α	21.07	Chalk5	20.22		YF47-5d	eEF-1α	20.04	Chalk5	17.42		Kos-5d	eEF-1α	19.678	Chalk5	17.2825
	SD19-5d	eEF-1α	20.92	Chalk5	20.33		YF47-5d	eEF-1α	20.07	Chalk5	17.66		Kos-5d	eEF-1α	19.8403	Chalk5	17.4181
	SD19-10d	eEF-1α	23.78	Chalk5	23.18		YF47-10d	eEF-1α	21.02	Chalk5	19.06		Kos-10d	eEF-1α	21.3008	Chalk5	18.4626
	SD19-10d	eEF-1α	23.38	Chalk5	23.14		YF47-10d	eEF-1α	21.43	Chalk5	19.01		Kos-10d	eEF-1α	21.0027	Chalk5	18.2737
	SD19-10d	eEF-1α	23.51	Chalk5	23.29		YF47-10d	eEF-1α	21.25	Chalk5	18.99		Kos-10d	eEF-1α	21.7432	Chalk5	17.871
	SD19-15d	eEF-1α	23.85	Chalk5	24.13		YF47-15d	eEF-1α	22.86	Chalk5	21.73		Kos-15d	eEF-1α	22.3281	Chalk5	21.3702
	SD19-15d	eEF-1α	23.61	Chalk5	24.12		YF47-15d	eEF-1α	22.85	Chalk5	21.75		Kos-15d	eEF-1α	22.8039	Chalk5	21.4867
	SD19-15d	eEF-1α	23.54	Chalk5	24.11		YF47-15d	eEF-1α	22.35	Chalk5	21.7		Kos-15d	eEF-1α	22.0773	Chalk5	21.3712
	SD19-20d	eEF-1α	24.65	Chalk5	29.5		YF47-20d	eEF-1α	23.4	Chalk5	25.64		Kos-20d	eEF-1α	22.7441	Chalk5	25.4235
	SD19-20d	eEF-1α	24.6	Chalk5	29.49		YF47-20d	eEF-1α	23.11	Chalk5	25.73		Kos-20d	eEF-1α	23.1606	Chalk5	25.8513
	SD19-20d	eEF-1α	25.01	Chalk5	29.63		YF47-20d	eEF-1α	24.43	Chalk5	25.42		Kos-20d	eEF-1α	23.9528	Chalk5	26.275

## Sheet: WRC1
control	sample	target1	Ct(CP)	target2	Ct(CP)	control	sample	target1	Ct(CP)	target2	Ct(CP)	control	sample	target1	Ct(CP)	target2	Ct(CP)
	SD19-0d	eEF-1α	19.99	WCR1	28.39		YF47-0d	eEF-1α	18.9	WCR1	27.39		Kos-0d	eEF-1α	19.62	WCR1	27.59
	SD19-0d	eEF-1α	19.51	WCR1	28.13		YF47-0d	eEF-1α	18.78	WCR1	27.41		Kos-0d	eEF-1α	19.35	WCR1	27.49
	SD19-0d	eEF-1α	20.06	WCR1	28.01		YF47-0d	eEF-1α	18.79	WCR1	27.01		Kos-0d	eEF-1α	19.69	WCR1	27.82
	SD19-5d	eEF-1α	19.71	WCR1	27.03		YF47-5d	eEF-1α	17.49	WCR1	25.16		Kos-5d	eEF-1α	18.11	WCR1	25.16
	SD19-5d	eEF-1α	19.08	WCR1	27.05		YF47-5d	eEF-1α	17.44	WCR1	25.12		Kos-5d	eEF-1α	17.85	WCR1	25.29
	SD19-5d	eEF-1α	19.45	WCR1	27.09		YF47-5d	eEF-1α	17.41	WCR1	25.21		Kos-5d	eEF-1α	18.12	WCR1	25.27
	SD19-10d	eEF-1α	19.41	WCR1	26.88		YF47-10d	eEF-1α	18.19	WCR1	25.59		Kos-10d	eEF-1α	19.28	WCR1	26.12
	SD19-10d	eEF-1α	19.48	WCR1	26.86		YF47-10d	eEF-1α	18.13	WCR1	25.58		Kos-10d	eEF-1α	19.46	WCR1	26.15
	SD19-10d	eEF-1α	19.51	WCR1	26.85		YF47-10d	eEF-1α	18.21	WCR1	25.59		Kos-10d	eEF-1α	19.31	WCR1	26.13
	SD19-15d	eEF-1α	20.64	WCR1	27.71		YF47-15d	eEF-1α	18.85	WCR1	25.78		Kos-15d	eEF-1α	19.62	WCR1	26.18
	SD19-15d	eEF-1α	20.61	WCR1	27.8		YF47-15d	eEF-1α	19.11	WCR1	25.84		Kos-15d	eEF-1α	19.68	WCR1	26.13
	SD19-15d	eEF-1α	20.55	WCR1	27.29		YF47-15d	eEF-1α	19.21	WCR1	25.79		Kos-15d	eEF-1α	19.67	WCR1	26.25
	SD19-20d	eEF-1α	22.98	WCR1	29.71		YF47-20d	eEF-1α	19.4	WCR1	26.01		Kos-20d	eEF-1α	20.19	WCR1	26.47
	SD19-20d	eEF-1α	22.85	WCR1	29.74		YF47-20d	eEF-1α	19.47	WCR1	26.02		Kos-20d	eEF-1α	20.14	WCR1	26.46
	SD19-20d	eEF-1α	22.72	WCR1	29.72		YF47-20d	eEF-1α	19.33	WCR1	26.04		Kos-20d	eEF-1α	20.22	WCR1	26.34
salinity						salinity						salinity
	SD19-0d	eEF-1α	19.35	WCR1	27.97		YF47-0d	eEF-1α	18.24	WCR1	26.99		Kos-0d	eEF-1α	19.22	WCR1	27.33
	SD19-0d	eEF-1α	19.27	WCR1	27.94		YF47-0d	eEF-1α	18.31	WCR1	26.97		Kos-0d	eEF-1α	19.1	WCR1	26.87
	SD19-0d	eEF-1α	19.35	WCR1	27.93		YF47-0d	eEF-1α	18.48	WCR1	26.99		Kos-0d	eEF-1α	19.07	WCR1	27.41
	SD19-5d	eEF-1α	18.38	WCR1	27.18		YF47-5d	eEF-1α	17.65	WCR1	25.75		Kos-5d	eEF-1α	18.03	WCR1	26.11
	SD19-5d	eEF-1α	18.23	WCR1	27.12		YF47-5d	eEF-1α	17.61	WCR1	25.85		Kos-5d	eEF-1α	18.22	WCR1	26.15
	SD19-5d	eEF-1α	18.62	WCR1	27.16		YF47-5d	eEF-1α	17.62	WCR1	25.7		Kos-5d	eEF-1α	18.19	WCR1	26.12
	SD19-10d	eEF-1α	21.34	WCR1	29.85		YF47-10d	eEF-1α	18.5	WCR1	26.48		Kos-10d	eEF-1α	18.83	WCR1	26.22
	SD19-10d	eEF-1α	21.23	WCR1	29.85		YF47-10d	eEF-1α	18.66	WCR1	26.49		Kos-10d	eEF-1α	18.85	WCR1	26.38
	SD19-10d	eEF-1α	21.44	WCR1	29.81		YF47-10d	eEF-1α	18.74	WCR1	26.46		Kos-10d	eEF-1α	18.84	WCR1	26.35
	SD19-15d	eEF-1α	20.57	WCR1	28.49		YF47-15d	eEF-1α	18.94	WCR1	26.22		Kos-15d	eEF-1α	20.09	WCR1	27.23
	SD19-15d	eEF-1α	20.45	WCR1	28.48		YF47-15d	eEF-1α	18.92	WCR1	26.21		Kos-15d	eEF-1α	20.22	WCR1	27.23
	SD19-15d	eEF-1α	20.82	WCR1	28.46		YF47-15d	eEF-1α	18.88	WCR1	26.25		Kos-15d	eEF-1α	20.38	WCR1	27.27
	SD19-20d	eEF-1α	21.91	WCR1	29.38		YF47-20d	eEF-1α	19.8	WCR1	26.94		Kos-20d	eEF-1α	20.25	WCR1	26.85
	SD19-20d	eEF-1α	21.84	WCR1	29.24		YF47-20d	eEF-1α	20.13	WCR1	26.81		Kos-20d	eEF-1α	20.48	WCR1	26.82
	SD19-20d	eEF-1α	21.69	WCR1	29.27		YF47-20d	eEF-1α	19.86	WCR1	26.76		Kos-20d	eEF-1α	20.4	WCR1	26.88

## Sheet: Wx
control	sample	target1	Ct(CP)	target2	Ct(CP)	control	sample	target1	Ct(CP)	target2	Ct(CP)	control	sample	target1	Ct(CP)	target2	Ct(CP)
	SD19-0d	eEF-1α	22.23	Wx	33.67		YF47-0d	eEF-1α	21.32	Wx	28.06		Kos-0d	eEF-1α	20.2666	Wx	31.7247
	SD19-0d	eEF-1α	22.26	Wx	33.86		YF47-0d	eEF-1α	21.35	Wx	28.05		Kos-0d	eEF-1α	20.4368	Wx	31.4351
	SD19-0d	eEF-1α	22.28	Wx	33.68		YF47-0d	eEF-1α	21.48	Wx	28.24		Kos-0d	eEF-1α	20.3879	Wx	31.1087
	SD19-5d	eEF-1α	21.43	Wx	22.15		YF47-5d	eEF-1α	20.14	Wx	17.7		Kos-5d	eEF-1α	19.8665	Wx	18.9451
	SD19-5d	eEF-1α	21.7	Wx	22.06		YF47-5d	eEF-1α	20.44	Wx	17.43		Kos-5d	eEF-1α	19.9803	Wx	19.2153
	SD19-5d	eEF-1α	21.58	Wx	22.26		YF47-5d	eEF-1α	20.1	Wx	17.67		Kos-5d	eEF-1α	20.384	Wx	19.2555
	SD19-10d	eEF-1α	21.7	Wx	20.01		YF47-10d	eEF-1α	21.54	Wx	17.12		Kos-10d	eEF-1α	21.4863	Wx	17.1895
	SD19-10d	eEF-1α	21.59	Wx	20		YF47-10d	eEF-1α	21.51	Wx	17.48		Kos-10d	eEF-1α	21.3714	Wx	17.1282
	SD19-10d	eEF-1α	21.61	Wx	20.65		YF47-10d	eEF-1α	21.36	Wx	17.15		Kos-10d	eEF-1α	21.6372	Wx	16.6857
	SD19-15d	eEF-1α	23.69	Wx	21.02		YF47-15d	eEF-1α	22.24	Wx	16.7		Kos-15d	eEF-1α	22.5321	Wx	16.858
	SD19-15d	eEF-1α	23.61	Wx	20.68		YF47-15d	eEF-1α	22.22	Wx	16.74		Kos-15d	eEF-1α	22.1521	Wx	16.6251
	SD19-15d	eEF-1α	23.67	Wx	20.91		YF47-15d	eEF-1α	22.6	Wx	16.92		Kos-15d	eEF-1α	22.4347	Wx	16.1851
	SD19-20d	eEF-1α	25.07	Wx	21.59		YF47-20d	eEF-1α	22.5	Wx	17.43		Kos-20d	eEF-1α	22.9059	Wx	17.1293
	SD19-20d	eEF-1α	25.04	Wx	21.43		YF47-20d	eEF-1α	22.52	Wx	17.33		Kos-20d	eEF-1α	23.0532	Wx	17.1291
	SD19-20d	eEF-1α	24.96	Wx	21.64		YF47-20d	eEF-1α	22.91	Wx	17.45		Kos-20d	eEF-1α	22.4866	Wx	17.1197
salinity						salinity						salinity
	SD19-0d	eEF-1α	20.99	Wx	29.28		YF47-0d	eEF-1α	19.75	Wx	25.63		Kos-0d	eEF-1α	20.3364	Wx	28.0702
	SD19-0d	eEF-1α	21	Wx	29.18		YF47-0d	eEF-1α	19.89	Wx	25.67		Kos-0d	eEF-1α	20.2123	Wx	28.4522
	SD19-0d	eEF-1α	21.08	Wx	29.21		YF47-0d	eEF-1α	19.79	Wx	25.75		Kos-0d	eEF-1α	20.6537	Wx	28.3473
	SD19-5d	eEF-1α	21.08	Wx	25.14		YF47-5d	eEF-1α	20.33	Wx	18.18		Kos-5d	eEF-1α	20.0717	Wx	20.5286
	SD19-5d	eEF-1α	21.07	Wx	25.08		YF47-5d	eEF-1α	20.04	Wx	18.21		Kos-5d	eEF-1α	19.678	Wx	20.655
	SD19-5d	eEF-1α	20.92	Wx	25.06		YF47-5d	eEF-1α	20.07	Wx	18.22		Kos-5d	eEF-1α	19.8403	Wx	20.7047
	SD19-10d	eEF-1α	23.78	Wx	24.59		YF47-10d	eEF-1α	21.02	Wx	17.63		Kos-10d	eEF-1α	21.3008	Wx	19.5933
	SD19-10d	eEF-1α	23.38	Wx	24.41		YF47-10d	eEF-1α	21.43	Wx	17.66		Kos-10d	eEF-1α	21.0027	Wx	19.6733
	SD19-10d	eEF-1α	23.51	Wx	24.42		YF47-10d	eEF-1α	21.25	Wx	17.54		Kos-10d	eEF-1α	21.7432	Wx	19.5331
	SD19-15d	eEF-1α	23.85	Wx	23.34		YF47-15d	eEF-1α	22.86	Wx	17.94		Kos-15d	eEF-1α	22.3281	Wx	19.1814
	SD19-15d	eEF-1α	23.61	Wx	23.46		YF47-15d	eEF-1α	22.85	Wx	17.93		Kos-15d	eEF-1α	22.8039	Wx	19.1077
	SD19-15d	eEF-1α	23.54	Wx	23.54		YF47-15d	eEF-1α	22.35	Wx	17.95		Kos-15d	eEF-1α	22.0773	Wx	19.1587
	SD19-20d	eEF-1α	24.65	Wx	24.29		YF47-20d	eEF-1α	23.4	Wx	19.02		Kos-20d	eEF-1α	22.7441	Wx	20.8835
	SD19-20d	eEF-1α	24.6	Wx	24.45		YF47-20d	eEF-1α	23.11	Wx	19.08		Kos-20d	eEF-1α	23.1606	Wx	20.8709
	SD19-20d	eEF-1α	25.01	Wx	24.38		YF47-20d	eEF-1α	24.43	Wx	19.02		Kos-20d	eEF-1α	23.9528	Wx	20.8931

## Sheet: OsNF-YB1
control	sample	target1	Ct(CP)	target2	Ct(CP)	control	sample	target1	Ct(CP)	target2	Ct(CP)	control	sample	target1	Ct(CP)	target2	Ct(CP)
	SD19-0d	eEF-1α	21.74	OsNF-YB1	35.26		YF47-0d	eEF-1α	21.8933	OsNF-YB1	34.8542		Kos-0d	eEF-1α	20.45	OsNF-YB1	35.51
	SD19-0d	eEF-1α	21.51	OsNF-YB1	35.49		YF47-0d	eEF-1α	21.5998	OsNF-YB1	34.4363		Kos-0d	eEF-1α	20.21	OsNF-YB1	35.28
	SD19-0d	eEF-1α	21.64	OsNF-YB1	35.3		YF47-0d	eEF-1α	21.68	OsNF-YB1	34.56		Kos-0d	eEF-1α	20.31	OsNF-YB1	35.21
	SD19-5d	eEF-1α	21.48	OsNF-YB1	25.67		YF47-5d	eEF-1α	20.8187	OsNF-YB1	20.4777		Kos-5d	eEF-1α	19.81	OsNF-YB1	22.75
	SD19-5d	eEF-1α	21.7	OsNF-YB1	25.52		YF47-5d	eEF-1α	21.1458	OsNF-YB1	20.5933		Kos-5d	eEF-1α	19.72	OsNF-YB1	22.84
	SD19-5d	eEF-1α	21.35	OsNF-YB1	25.48		YF47-5d	eEF-1α	20.8668	OsNF-YB1	20.4417		Kos-5d	eEF-1α	19.75	OsNF-YB1	22.69
	SD19-10d	eEF-1α	21.5	OsNF-YB1	27.31		YF47-10d	eEF-1α	20.8942	OsNF-YB1	19.8268		Kos-10d	eEF-1α	21.34	OsNF-YB1	20.47
	SD19-10d	eEF-1α	21.29	OsNF-YB1	27.36		YF47-10d	eEF-1α	20.9869	OsNF-YB1	20.0679		Kos-10d	eEF-1α	21.53	OsNF-YB1	20.44
	SD19-10d	eEF-1α	21.61	OsNF-YB1	27.34		YF47-10d	eEF-1α	21.36	OsNF-YB1	20.6444		Kos-10d	eEF-1α	21.3	OsNF-YB1	20.42
	SD19-15d	eEF-1α	23.05	OsNF-YB1	23.22		YF47-15d	eEF-1α	23.2372	OsNF-YB1	19.9444		Kos-15d	eEF-1α	21.36	OsNF-YB1	20.69
	SD19-15d	eEF-1α	23.21	OsNF-YB1	23.48		YF47-15d	eEF-1α	22.8411	OsNF-YB1	20.4784		Kos-15d	eEF-1α	21.89	OsNF-YB1	20.72
	SD19-15d	eEF-1α	23.12	OsNF-YB1	23.42		YF47-15d	eEF-1α	22.6	OsNF-YB1	20.3464		Kos-15d	eEF-1α	21.56	OsNF-YB1	20.69
	SD19-20d	eEF-1α	25.11	OsNF-YB1	24.77		YF47-20d	eEF-1α	22.923	OsNF-YB1	21.1347		Kos-20d	eEF-1α	22.2	OsNF-YB1	21.43
	SD19-20d	eEF-1α	25.03	OsNF-YB1	24.66		YF47-20d	eEF-1α	22.8086	OsNF-YB1	20.8839		Kos-20d	eEF-1α	22.07	OsNF-YB1	21.48
	SD19-20d	eEF-1α	25.1	OsNF-YB1	24.65		YF47-20d	eEF-1α	23.1219	OsNF-YB1	21.2187		Kos-20d	eEF-1α	22.23	OsNF-YB1	21.67
salinity						salinity						salinity
	SD19-0d	eEF-1α	21.19	OsNF-YB1	33.23		YF47-0d	eEF-1α	20.807	OsNF-YB1	33.9536		Kos-0d	eEF-1α	19.76	OsNF-YB1	33.69
	SD19-0d	eEF-1α	21.2	OsNF-YB1	33.01		YF47-0d	eEF-1α	20.6965	OsNF-YB1	33.3857		Kos-0d	eEF-1α	19.81	OsNF-YB1	33.8
	SD19-0d	eEF-1α	21.08	OsNF-YB1	33.21		YF47-0d	eEF-1α	19.79	OsNF-YB1	33.6401		Kos-0d	eEF-1α	19.51	OsNF-YB1	33.65
	SD19-5d	eEF-1α	20.47	OsNF-YB1	26.98		YF47-5d	eEF-1α	20.212	OsNF-YB1	20.1919		Kos-5d	eEF-1α	19.28	OsNF-YB1	22.51
	SD19-5d	eEF-1α	20.6	OsNF-YB1	26.79		YF47-5d	eEF-1α	20.2872	OsNF-YB1	20.4418		Kos-5d	eEF-1α	19.19	OsNF-YB1	22.49
	SD19-5d	eEF-1α	20.4	OsNF-YB1	26.8		YF47-5d	eEF-1α	20.28	OsNF-YB1	20.4447		Kos-5d	eEF-1α	19.31	OsNF-YB1	22.98
	SD19-10d	eEF-1α	23.5	OsNF-YB1	26.02		YF47-10d	eEF-1α	20.7528	OsNF-YB1	20.0942		Kos-10d	eEF-1α	21.04	OsNF-YB1	21.34
	SD19-10d	eEF-1α	23.21	OsNF-YB1	26.01		YF47-10d	eEF-1α	21.1627	OsNF-YB1	20.231		Kos-10d	eEF-1α	21.15	OsNF-YB1	21.61
	SD19-10d	eEF-1α	23.51	OsNF-YB1	26.07		YF47-10d	eEF-1α	21.36	OsNF-YB1	20.0675		Kos-10d	eEF-1α	21.35	OsNF-YB1	21.63
	SD19-15d	eEF-1α	23.47	OsNF-YB1	25.12		YF47-15d	eEF-1α	22.4119	OsNF-YB1	20.4517		Kos-15d	eEF-1α	22.29	OsNF-YB1	21.79
	SD19-15d	eEF-1α	23.56	OsNF-YB1	25.15		YF47-15d	eEF-1α	22.895	OsNF-YB1	20.382		Kos-15d	eEF-1α	22.18	OsNF-YB1	21.89
	SD19-15d	eEF-1α	23.76	OsNF-YB1	25.12		YF47-15d	eEF-1α	22.6607	OsNF-YB1	20.5252		Kos-15d	eEF-1α	22.19	OsNF-YB1	21.57
	SD19-20d	eEF-1α	24.65	OsNF-YB1	25.95		YF47-20d	eEF-1α	22.8188	OsNF-YB1	21.6274		Kos-20d	eEF-1α	22.02	OsNF-YB1	23.07
	SD19-20d	eEF-1α	24.49	OsNF-YB1	25.96		YF47-20d	eEF-1α	22.7795	OsNF-YB1	21.7067		Kos-20d	eEF-1α	22.16	OsNF-YB1	22.89
	SD19-20d	eEF-1α	24.93	OsNF-YB1	25.99		YF47-20d	eEF-1α	22.81	OsNF-YB1	21.7939		Kos-20d	eEF-1α	22.28	OsNF-YB1	22.79

## Sheet: OsAAP6
control	sample	target1	Ct(CP)	target2	Ct(CP)	control	sample	target1	Ct(CP)	target2	Ct(CP)	control	sample	target1	Ct(CP)	target2	Ct(CP)
	SD19-0d	eEF-1α	22.23	OsAAP6	24.91		YF47-0d	eEF-1α	21.32	OsAAP6	23.93		Kos-0d	eEF-1α	20.43	OsAAP6	24.35
	SD19-0d	eEF-1α	22.26	OsAAP6	25.08		YF47-0d	eEF-1α	21.35	OsAAP6	24.13		Kos-0d	eEF-1α	20.54	OsAAP6	24.59
	SD19-0d	eEF-1α	22.28	OsAAP6	25.04		YF47-0d	eEF-1α	21.48	OsAAP6	24		Kos-0d	eEF-1α	20.66	OsAAP6	24.41
	SD19-5d	eEF-1α	21.43	OsAAP6	25.48		YF47-5d	eEF-1α	20.14	OsAAP6	23.69		Kos-5d	eEF-1α	20.1	OsAAP6	23.6
	SD19-5d	eEF-1α	21.7	OsAAP6	25.46		YF47-5d	eEF-1α	20.44	OsAAP6	23.31		Kos-5d	eEF-1α	20.01	OsAAP6	23.29
	SD19-5d	eEF-1α	21.58	OsAAP6	25.49		YF47-5d	eEF-1α	20.1	OsAAP6	23.49		Kos-5d	eEF-1α	20.1	OsAAP6	23.62
	SD19-10d	eEF-1α	21.7	OsAAP6	25.31		YF47-10d	eEF-1α	21.54	OsAAP6	22.29		Kos-10d	eEF-1α	21.23	OsAAP6	22.55
	SD19-10d	eEF-1α	21.59	OsAAP6	25.18		YF47-10d	eEF-1α	21.51	OsAAP6	22.19		Kos-10d	eEF-1α	21.18	OsAAP6	22.96
	SD19-10d	eEF-1α	21.61	OsAAP6	25.17		YF47-10d	eEF-1α	21.36	OsAAP6	22.25		Kos-10d	eEF-1α	21.55	OsAAP6	23.41
	SD19-15d	eEF-1α	23.69	OsAAP6	23.36		YF47-15d	eEF-1α	22.24	OsAAP6	21.58		Kos-15d	eEF-1α	21.53	OsAAP6	21.71
	SD19-15d	eEF-1α	23.61	OsAAP6	23.18		YF47-15d	eEF-1α	22.22	OsAAP6	21.73		Kos-15d	eEF-1α	21.38	OsAAP6	21.77
	SD19-15d	eEF-1α	23.67	OsAAP6	23.53		YF47-15d	eEF-1α	22.6	OsAAP6	21.54		Kos-15d	eEF-1α	22.32	OsAAP6	21.71
	SD19-20d	eEF-1α	25.07	OsAAP6	24.19		YF47-20d	eEF-1α	22.5	OsAAP6	21.51		Kos-20d	eEF-1α	22.28	OsAAP6	21.61
	SD19-20d	eEF-1α	25.04	OsAAP6	24.32		YF47-20d	eEF-1α	22.52	OsAAP6	21.41		Kos-20d	eEF-1α	22.16	OsAAP6	21.72
	SD19-20d	eEF-1α	24.96	OsAAP6	24.15		YF47-20d	eEF-1α	22.91	OsAAP6	21.49		Kos-20d	eEF-1α	22.14	OsAAP6	21.9
salinity						salinity						salinity
	SD19-0d	eEF-1α	20.99	OsAAP6	23.86		YF47-0d	eEF-1α	19.75	OsAAP6	23.3		Kos-0d	eEF-1α	19.74	OsAAP6	22.88
	SD19-0d	eEF-1α	21	OsAAP6	24.04		YF47-0d	eEF-1α	19.89	OsAAP6	23.34		Kos-0d	eEF-1α	19.84	OsAAP6	22.93
	SD19-0d	eEF-1α	21.08	OsAAP6	23.96		YF47-0d	eEF-1α	19.79	OsAAP6	23.63		Kos-0d	eEF-1α	19.8	OsAAP6	22.9
	SD19-5d	eEF-1α	21.08	OsAAP6	25.63		YF47-5d	eEF-1α	20.33	OsAAP6	23.43		Kos-5d	eEF-1α	19.36	OsAAP6	23.71
	SD19-5d	eEF-1α	21.07	OsAAP6	25.57		YF47-5d	eEF-1α	20.04	OsAAP6	23.32		Kos-5d	eEF-1α	19.26	OsAAP6	23.18
	SD19-5d	eEF-1α	20.92	OsAAP6	25.63		YF47-5d	eEF-1α	20.07	OsAAP6	23.12		Kos-5d	eEF-1α	19.23	OsAAP6	23.29
	SD19-10d	eEF-1α	23.78	OsAAP6	25.86		YF47-10d	eEF-1α	21.02	OsAAP6	22.41		Kos-10d	eEF-1α	20.82	OsAAP6	23.4
	SD19-10d	eEF-1α	23.38	OsAAP6	25.72		YF47-10d	eEF-1α	21.43	OsAAP6	22.12		Kos-10d	eEF-1α	20.78	OsAAP6	22.92
	SD19-10d	eEF-1α	23.51	OsAAP6	25.88		YF47-10d	eEF-1α	21.25	OsAAP6	22.34		Kos-10d	eEF-1α	20.47	OsAAP6	23.17
	SD19-15d	eEF-1α	23.85	OsAAP6	22.8		YF47-15d	eEF-1α	22.86	OsAAP6	22.23		Kos-15d	eEF-1α	22.34	OsAAP6	21.01
	SD19-15d	eEF-1α	23.61	OsAAP6	22.88		YF47-15d	eEF-1α	22.85	OsAAP6	22.29		Kos-15d	eEF-1α	22.28	OsAAP6	21
	SD19-15d	eEF-1α	23.54	OsAAP6	22.82		YF47-15d	eEF-1α	22.35	OsAAP6	22.28		Kos-15d	eEF-1α	22.26	OsAAP6	20.98
	SD19-20d	eEF-1α	24.65	OsAAP6	23.33		YF47-20d	eEF-1α	23.4	OsAAP6	22.08		Kos-20d	eEF-1α	22.86	OsAAP6	21.43
	SD19-20d	eEF-1α	24.6	OsAAP6	23.47		YF47-20d	eEF-1α	23.11	OsAAP6	22.08		Kos-20d	eEF-1α	22.82	OsAAP6	21.49
	SD19-20d	eEF-1α	25.01	OsAAP6	23.45		YF47-20d	eEF-1α	24.43	OsAAP6	22.05		Kos-20d	eEF-1α	23.33	OsAAP6	21.42

## Sheet: GluA2
control	sample	target1	Ct(CP)	target2	Ct(CP)	control	sample	target1	Ct(CP)	target2	Ct(CP)	control	sample	target1	Ct(CP)	target2	Ct(CP)
	SD19-0d	eEF-1α	19.99	OsGluA2	33.59		YF47-0d	eEF-1α	19.89	OsGluA2	29.9		Kos-0d	eEF-1α	20.08	OsGluA2	31.08
	SD19-0d	eEF-1α	19.51	OsGluA2	33.36		YF47-0d	eEF-1α	19.41	OsGluA2	29.2		Kos-0d	eEF-1α	20.13	OsGluA2	31.06
	SD19-0d	eEF-1α	20.06	OsGluA2	33.6		YF47-0d	eEF-1α	20.26	OsGluA2	29.9		Kos-0d	eEF-1α	19.66	OsGluA2	31.14
	SD19-5d	eEF-1α	19.71	OsGluA2	24.4		YF47-5d	eEF-1α	19.51	OsGluA2	16.95		Kos-5d	eEF-1α	19.17	OsGluA2	20.7
	SD19-5d	eEF-1α	19.08	OsGluA2	23.94		YF47-5d	eEF-1α	19.18	OsGluA2	16.71		Kos-5d	eEF-1α	19.39	OsGluA2	20.53
	SD19-5d	eEF-1α	19.45	OsGluA2	23.74		YF47-5d	eEF-1α	19.55	OsGluA2	16.86		Kos-5d	eEF-1α	19.68	OsGluA2	20.34
	SD19-10d	eEF-1α	19.41	OsGluA2	23.12		YF47-10d	eEF-1α	19.61	OsGluA2	12.45		Kos-10d	eEF-1α	19.3	OsGluA2	17.18
	SD19-10d	eEF-1α	19.48	OsGluA2	23.73		YF47-10d	eEF-1α	19.58	OsGluA2	12.25		Kos-10d	eEF-1α	19.55	OsGluA2	17.14
	SD19-10d	eEF-1α	19.51	OsGluA2	23.83		YF47-10d	eEF-1α	19.41	OsGluA2	12.45		Kos-10d	eEF-1α	19.18	OsGluA2	17.99
	SD19-15d	eEF-1α	20.64	OsGluA2	18.07		YF47-15d	eEF-1α	20.44	OsGluA2	12.4		Kos-15d	eEF-1α	20.31	OsGluA2	16.57
	SD19-15d	eEF-1α	20.61	OsGluA2	17.97		YF47-15d	eEF-1α	20.51	OsGluA2	12.42		Kos-15d	eEF-1α	20.47	OsGluA2	16.84
	SD19-15d	eEF-1α	20.55	OsGluA2	17.96		YF47-15d	eEF-1α	20.65	OsGluA2	12.32		Kos-15d	eEF-1α	20.59	OsGluA2	16.59
	SD19-20d	eEF-1α	22.98	OsGluA2	21.44		YF47-20d	eEF-1α	22.88	OsGluA2	18.87		Kos-20d	eEF-1α	22.58	OsGluA2	19.94
	SD19-20d	eEF-1α	22.85	OsGluA2	21.71		YF47-20d	eEF-1α	22.95	OsGluA2	18.09		Kos-20d	eEF-1α	22.64	OsGluA2	19.94
	SD19-20d	eEF-1α	22.72	OsGluA2	21.39		YF47-20d	eEF-1α	22.72	OsGluA2	18.15		Kos-20d	eEF-1α	22.54	OsGluA2	19.96
salinity						salinity						salinity
	SD19-0d	eEF-1α	19.35	OsGluA2	32.87		YF47-0d	eEF-1α	19.45	OsGluA2	27.6		Kos-0d	eEF-1α	19.33	OsGluA2	27.92
	SD19-0d	eEF-1α	19.27	OsGluA2	31.87		YF47-0d	eEF-1α	19.17	OsGluA2	27.02		Kos-0d	eEF-1α	19.28	OsGluA2	27.75
	SD19-0d	eEF-1α	19.35	OsGluA2	31.87		YF47-0d	eEF-1α	19.25	OsGluA2	27.4		Kos-0d	eEF-1α	19.17	OsGluA2	27.18
	SD19-5d	eEF-1α	18.38	OsGluA2	22.56		YF47-5d	eEF-1α	18.48	OsGluA2	16.23		Kos-5d	eEF-1α	18.19	OsGluA2	17.91
	SD19-5d	eEF-1α	18.23	OsGluA2	22.51		YF47-5d	eEF-1α	18.33	OsGluA2	15.96		Kos-5d	eEF-1α	18.36	OsGluA2	17.89
	SD19-5d	eEF-1α	18.62	OsGluA2	22.65		YF47-5d	eEF-1α	18.42	OsGluA2	16.14		Kos-5d	eEF-1α	18.33	OsGluA2	17.63
	SD19-10d	eEF-1α	21.34	OsGluA2	21.74		YF47-10d	eEF-1α	21.44	OsGluA2	13.32		Kos-10d	eEF-1α	21.25	OsGluA2	17.54
	SD19-10d	eEF-1α	21.23	OsGluA2	21.46		YF47-10d	eEF-1α	21.13	OsGluA2	12.78		Kos-10d	eEF-1α	21.55	OsGluA2	17.46
	SD19-10d	eEF-1α	21.44	OsGluA2	21.91		YF47-10d	eEF-1α	21.44	OsGluA2	13.28		Kos-10d	eEF-1α	21.37	OsGluA2	17.47
	SD19-15d	eEF-1α	20.57	OsGluA2	17.51		YF47-15d	eEF-1α	20.47	OsGluA2	12.42		Kos-15d	eEF-1α	20.56	OsGluA2	16.31
	SD19-15d	eEF-1α	20.45	OsGluA2	17.88		YF47-15d	eEF-1α	20.55	OsGluA2	11.96		Kos-15d	eEF-1α	20.63	OsGluA2	16.19
	SD19-15d	eEF-1α	20.82	OsGluA2	17.51		YF47-15d	eEF-1α	20.82	OsGluA2	12.38		Kos-15d	eEF-1α	20.72	OsGluA2	16.28
	SD19-20d	eEF-1α	21.91	OsGluA2	20.58		YF47-20d	eEF-1α	22.41	OsGluA2	18.01		Kos-20d	eEF-1α	21.61	OsGluA2	19.24
	SD19-20d	eEF-1α	21.84	OsGluA2	20.65		YF47-20d	eEF-1α	22.74	OsGluA2	18.02		Kos-20d	eEF-1α	21.97	OsGluA2	19.15
	SD19-20d	eEF-1α	21.69	OsGluA2	20.45		YF47-20d	eEF-1α	22.59	OsGluA2	18.06		Kos-20d	eEF-1α	21.97	OsGluA2	19.19
